# Supplementary material for: Antibodies Capable of Enhancing SARS-CoV-2 Infection Can Circulate in Patients with Severe COVID-19
Source: Int J Mol Sci. 2023 Jun 28;24(13):10799. doi: 10.3390/ijms241310799 (PMC10341398; doi:10.3390/ijms241310799)
Supplement: Supplementary file 1 [file ijms-24-10799-s001.zip]

Archive with 1 entries (1 files):
- ijms-2443358-supplementary.pdf
